# Supplementary material for: Skin-like Transparent Polymer-Hydrogel Hybrid Pressure Sensor with Pyramid Microstructures
Source: Polymers (Basel). 2021 Sep 25;13(19):3272. doi: 10.3390/polym13193272 (PMC8513041; doi:10.3390/polym13193272)
Supplement: Supplementary file 1 [file polymers-13-03272-s001.zip]

Archive with 1 entries (1 files):
- polymers-1383041-supplementary.pdf
